# Supplementary material for: High Diffusion Permeability of Anion-Exchange Membranes for Ammonium Chloride: Experiment and Modeling
Source: Int J Mol Sci. 2022 May 21;23(10):5782. doi: 10.3390/ijms23105782 (PMC9147341; doi:10.3390/ijms23105782)
Supplement: Supplementary file 1 [file ijms-23-05782-s001.zip]

Archive with 1 entries (1 files):
- ijms-1734551-supplementary.pdf
